# Supplementary material for: Survey and molecular detection of Sri Lankan cassava mosaic virus in Thailand
Source: PLoS One. 2021 Oct 11;16(10):e0252846. doi: 10.1371/journal.pone.0252846 (PMC8504725; doi:10.1371/journal.pone.0252846)
Supplement: S1 Table — (XLSX) [file pone.0252846.s004.xlsx]

## Sheet: Dataset
Ord	Location	Latitude, Longitude	SLCMV PCR positive/Total	% PCR positive	% Infection rate	% Disease rate	% Whitefly infection	% Cutting infection	Disease severity	No of whitefly
1	Sakaeo 1	13.610001, 102.449167	0	0	0	0	0	0	1	2.08
2	Sakaeo 2	13.604722, 102.454167	0	0	0	0	0	0	1	0.9
3	Sakaeo 3	13.587501, 102.390556	0	0	0	0	0	0	1	0.33
4	Sakaeo 4	13.590001, 102.300833	0	0	0	0	0	0	1	0
5	Sakaeo 5	13.499722, 102.266944	0	0	0	0	0	0	1	0.72
6	Sakaeo 6	13.484444, 102.278333	0	0	0	0	0	0	1	0
7	Sakaeo 7	13.415278, 102.198611	0	0	0	0	0	0	1	0.5
8	Sakaeo 8	13.383889, 102.147501	0	0	0	0	0	0	1	0.32
9	Sakaeo 9	13.385001, 102.147778	0	0	0	0	0	0	1	0
10	Sakaeo 10	13.771389, 102.063611	0	0	0	0	0	0	1	0.55
11	Sakaeo 11	13.763889, 102.062222	0	0	0	0	0	0	1	0.4
12	Sakaeo 12	13.783889, 102.226111	0	0	0	0	0	0	1	1.06
13	Sakaeo 13	13.814167, 102.352501	0	0	0	0	0	0	1	0.79
14	Sakaeo 14	13.839722, 102.378889	0	0	0	0	0	0	1	0.28
15	Sakaeo 15	13.859444, 102.417778	0	0	0	0	0	0	1	0.1
16	Sakaeo 16	13.910556, 102.479167	0	0	0	0	0	0	1	3.76
17	Sakaeo 17	13.953611, 102.564444	0	0	0	0	0	0	1	1.25
18	Sakaeo 18	14.082222, 102.692222	0	0	0	0	0	0	1	0.17
19	Sakaeo 19	14.074722, 102.720833	0	0	0	0	0	0	1	0
20	Sakaeo 20	14.093611, 102.761111	0	0	0	0	0	0	1	0.016
21	Sakaeo 21	14.105278, 102.799444	0	0	0	0	0	0	1	0.25
22	Sakaeo 22	14.003056, 102.818611	0	0	0	0	0	0	1	0.35
23	Sakaeo 23	14.104722, 102.824722	0	0	0	0	0	0	1	0.21
24	Sakaeo 24	14.121111, 102.914167	0	0	0	0	0	0	1	0.16
25	Sakaeo 25	13.922501, 102.754167	0	0	0	0	0	0	1	0.91
26	Sakaeo 26	13.918333, 102.753889	0	0	0	0	0	0	1	1.51
27	Sakaeo 27	13.824167, 102.593333	0	0	0	0	0	0	1	0.41
28	Sakaeo 28	13.782222, 102.629167	0	0	0	0	0	0	1	0.01
29	Sakaeo 29	13.751111, 102.613056	0	0	0	0	0	0	1	0
30	Sakaeo 30	13.728056, 102.039167	0	0	0	0	0	0	1	0
31	Sakaeo 31	14.016389, 102.874444	5/30	16.6667	16.67	16.67	16.67	0	3	4.77
32	Sakaeo 32	14.032778, 102.861667	28/30	93.3333	93	93.33	93.33	0	3.6	0.53
33	Sakaeo 33	14.038333, 102.832222	16/30	53.3333	53	53.33	53.33	0	3.6	5.43
34	Sakaeo 34	13.985556, 102.788333	30/30	100	100	100	100	0	3.7	3.1
35	Sakaeo 35	13.975001, 102.782778	20/30	66.6667	66.67	66.67	66.67	0	3.8	9.63
36	Sakaeo 36	13.973611, 102.768056	60/60	100	100	100	100	0	3.6	4.5
37	Sakaeo 37	13.952222, 102.746111	30/30	100	100	100	93.33	6.67	3.4	1.25
38	Sakaeo 38	13.926667, 102.699722	0	0	0	0	0	0	1	0.16
39	Sakaeo 39	13.920001, 102.713333	0	0	0	0	0	0	1	0.2
40	Sakaeo 40	13.930001, 102.751111	30/30	100	100	100	96.67	3.33	3.4	2.43
41	Sakaeo 41	13.930001, 102.751111	90/90	100	100	100	98.89	1.11	3.9	2.28
42	Sakaeo 42	13.935001, 102.738611	30/30	100	100	100	100	0	3.8	1.53
43	Sakaeo 43	13.940278, 102.788056	30/30	100	100	100	100	0	3.7	1.4
44	Sakaeo 44	13.938611, 102.784722	30/30	100	100	100	100	0	3.7	7.36
45	Sakaeo 45	13.938521, 102.784821	30/30	100	100	100	100	0	3.4	8.43
46	Sakaeo 46	13.893889, 102.744722	30/30	100	100	100	100	0	3.6	10.14
47	Sakaeo 47	13.884444, 102.737778	30/30	100	100	100	100	0	3.7	6.7
48	Sakaeo 48	13.881389, 102.734722	30/30	100	100	100	100	0	3.8	14.85
49	Sakaeo 49	13.865833, 102.725001	30/30	100	100	100	83.33	16.67	4.3	2.83
50	Sakaeo 50	13.725833, 102.554722	5/30	16.6667	0	0	0	0	1	3.1
51	Sakaeo 51	13.690833, 102.556944	0	0	0	0	0	0	1	1.93
52	Sakaeo 52	13.717778, 102.604722	0	0	0	0	0	0	1	4
53	Sakaeo 53	13.798889, 102.553333	30/30	100	100	100	100	0	3.7	7.26
54	Sakaeo 54	13.803611, 102.558056	30/30	100	100	100	100	0	3.8	0
55	Sakaeo 55	13.806111, 102.595833	30/30	100	100	100	100	0	3.6	1.93
56	Sakaeo 56	13.771389, 102.674444	30/30	100	100	100	100	0	3.6	1.26
57	Sakaeo 57	13.827501, 102.701944	30/30	100	100	100	100	0	3.8	4.06
58	Sakaeo 58	13.751111, 102.613056	30/30	100	100	100	100	0	3.6	0
59	Sakaeo 59	13.784417, 102.235861	0	0	0	0	0	0	1	4.96
60	Sakaeo 60	13.780694, 102.456972	30/30	100	100	100	100	0	3.6	84.4
61	Sakaeo 61	13.808778, 102.455778	30/30	100	100	100	100	0	3.7	49.63
62	Sakaeo 62	13.820444, 102.429833	30/30	100	100	100	100	0	3.6	32.08
63	Sakaeo 63	13.787194, 102.381528	30/30	100	100	100	100	0	3.7	13.86
64	Sakaeo 64	13.814083, 102.509083	30/30	100	100	100	100	0	3.8	24.56
65	Sakaeo 65	13.608944, 102.452222	0	0	0	0	0	0	1	0
66	Prachin Buri 1	13.827222, 101.581389	0	0	0	0	0	0	1	0
67	Prachin Buri 2	13.850556, 101.564722	30/30	100	100	100	86.67	13.33	2.56	0
68	Prachin Buri 3	13.876667, 101.573056	1/30	3.33333	3.34	3.33	3.33	0	3	0
69	Prachin Buri 4	13.869444, 101.572222	0	0	0	0	0	0	1	0
70	Prachin Buri 5	13.840556, 101.558889	0	0	0	0	0	0	1	0
71	Prachin Buri 6	13.852501, 101.574167	2/30	6.66667	6.67	6.67	3.335	3.335	3	0
72	Prachin Buri 7	13.798611, 101.609444	0	0	0	0	0	0	1	0
73	Prachin Buri 8	13.880278, 101.570833	6/30	20	20	20	16.666	3.334	2.5	0
74	Prachin Buri 9	13.876111, 101.563611	0	0	0	0	0	0	1	0
75	Prachin Buri 10	13.886111, 101.570278	17/30	56.6667	53.34	53.33	46.6638	6.66625	2.75	0
76	Prachin Buri 11	13.883056, 101.577501	1/30	3.33333	3.34	3.33	0	3.33	3	0
77	Prachin Buri 12	13.888051, 101.572501	2/30	6.66667	6.67	6.67	6.67	0	3	0
78	Prachin Buri 13	13.884167, 101.581111	8/30	26.6667	26.67	26.67	16.6687	10.0013	2	0
79	Prachin Buri 14	13.882222, 101.576389	1/30	3.33333	3.34	3.33	0	3.33	3	0
80	Prachin Buri 15	13.948889, 101.582222	1/30	3.33333	3.34	3.33	0	3.33	4	0
81	Prachin Buri 16	13.882778, 101.581389	3/30	10	10	10	10	0	3.34	0
82	Prachin Buri 17	13.893889, 101.575001	2/30	6.66667	6.67	6.67	6.67	0	3	0
83	Prachin Buri 18	13.888056, 101.572778	2/30	6.66667	6.67	6.67	6.67	0	2.5	0
84	Prachin Buri 19	13.873611, 101.588611	14/30	46.6667	46.67	46.67	46.67	0	3	0
85	Prachin Buri 20	13.882501, 101.583056	30/30	100	100	100	53.33	46.67	3.34	0
86	Prachin Buri 21	13.770306, 101.589111	6/30	20	0	0	0	0	1	27.3
87	Prachin Buri 22	13.783361, 101.658001	26/30	86.6667	73.34	73.33	73.33	0	2.6	3.8
88	Prachin Buri 23	13.784944, 101.656001	4/30	13.3333	6.67	6.67	6.67	0	3	3.8
89	Prachin Buri 24	13.784389, 101.655833	12/30	40	40	40	40	0	2.75	10.1
90	Prachin Buri 25	13.784251, 101.654833	20/30	66.6667	66.67	66.67	66.67	0	2.8	4.6
91	Prachin Buri 26	13.801583, 101.640694	14/30	46.6667	26.67	26.67	26.67	0	3.6	3.96
92	Prachin Buri 27	13.798611, 101.629056	23/30	76.6667	23.34	23.33	23.33	0	3	10.5
93	Prachin Buri 28	13.859583, 101.605501	21/30	70	60	60	60	0	2.89	32.33
94	Prachin Buri 29	13.812444, 101.618139	11/30	36.6667	10	10	10	0	2.67	13.6
95	Prachin Buri 30	13.805251, 101.622139	30/30	100	100	100	100	0	3	0
96	Sisaket 1	14.452501, 104.776389	0	0	0	0	0	0	1	0.44
97	Sisaket 2	14.465556, 104.830278	0	0	0	0	0	0	1	0.31
98	Sisaket 3	14.439167, 104.804722	0	0	0	0	0	0	1	0.9
99	Sisaket 4	14.482501, 104.694722	0	0	0	0	0	0	1	0.13
100	Sisaket 5	14.459167, 104.720278	0	0	0	0	0	0	1	0.23
101	Sisaket 6	14.450278, 104.753889	0	0	0	0	0	0	1	0.59
102	Sisaket 7	14.464722, 104.823889	0	0	0	0	0	0	1	0.56
103	Sisaket 8	14.458333, 104.824444	0	0	0	0	0	0	1	0.37
104	Sisaket 9	14.445001, 104.823889	1/30	3.33333	3.34	0	0	0	3	0.33
105	Sisaket 10	14.458611, 104.827778	0	0	0	0	0	0	1	0.13
106	Sisaket 11	14.479167, 104.694167	0	0	0	0	0	0	1	0.33
107	Sisaket 12	14.485278, 104.641111	0	0	0	0	0	0	1	0.34
108	Sisaket 13	14.504167, 104.606111	0	0	0	0	0	0	1	0.68
109	Sisaket 14	14.507501, 104.363056	0	0	0	0	0	0	1	0.23
110	Sisaket 15	14.565278, 104.376944	0	0	0	0	0	0	1	0.59
111	Sisaket 16	14.571944, 104.310556	0	0	0	0	0	0	1	0.13
112	Sisaket 17	14.642222, 104.098889	0	0	0	0	0	0	1	0.2
113	Sisaket 18	14.521389, 104.051944	0	0	0	0	0	0	1	0.03
114	Sisaket 19	14.411389, 104.063333	0	0	0	0	0	0	1	0.23
115	Sisaket 20	14.543611, 104.093056	0	0	0	0	0	0	1	0.06
116	Sisaket 21	14.545278, 104.074167	0	0	0	0	0	0	1	0
117	Sisaket 22	14.501667, 104.054444	0	0	0	0	0	0	1	0.96
118	Sisaket 23	14.463181, 104.085301	0	0	0	0	0	0	1	0.1
119	Sisaket 24	14.410751, 104.062761	1/30	3.33333	3.34	3.33	0	3.33	1	0.075
120	Sisaket 25	14.411281, 104.06341	2/30	6.66667	6.67	6.67	6.67	0	2	0
121	Sisaket 26	14.411111, 104.063333	3/30	10	10	10	3.333	6.667	2.3	2.33
122	Sisaket 27	14.452501, 104.776389	4/30	13.3333	13.34	13.33	9.9975	3.3325	2.5	0.3
123	Sisaket 28	14.453333, 104.059444	0	0	0	0	0	0	1	1.16
124	Sisaket 29	14.511389, 104.052778	0	0	0	0	0	0	1	1.65
125	Sisaket 30	14.508333, 104.054167	1/30	3.33333	3.34	3.33	3.33	0	2	0.29
126	Sisaket 31	14.485833, 104.054722	0	0	0	0	0	0	1	0.69
127	Sisaket 32	14.480131, 104.05465	0	0	0	0	0	0	1	0.16
128	Surin 1	14.485278, 104.054444	0	0	0	0	0	0	1	1.2
129	Surin 2	14.464722, 104.049722	0	0	0	0	0	0	1	0.13
130	Surin 3	14.475001, 104.006111	22/30	73.3333	46.67	46.67	13.3336	9.5242	2.7	1.83
131	Surin 4	14.489444, 103.970556	8/30	26.6667	0	0	0	0	1	0.26
132	Surin 5	14.463056, 103.942778	0	0	0	0	0	0	1	0.261
133	Surin 6	14.455001, 103.927501	23/30	76.6667	10	10	6.667	2.22211	2.67	0
134	Surin 7	14.440001, 103.620001	11/30	36.6667	3.34	3.33	3.33	0	2	0
135	Surin 8	14.431111, 103.985278	2/30	6.66667	6.67	6.67	0	0	3	0.03
136	Surin 9	14.464722, 104.049722	10/30	33.3333	0	0	0	0	1	0.06
137	Surin 10	14.436389, 104.018889	26/30	86.6667	13	13.33	6.665	3.3325	2.25	0.06
138	Surin 11	14.527778, 103.855278	25/30	83.3333	0	0	0	0	1	0.16
139	Surin 12	14.492501, 103.876389	23/30	76.6667	13	13.33	3.3325	2.49938	2	0.3
140	Surin 13	14.466111, 103.873056	21/30	70	0	0	0	0	1	0.86
141	Surin 14	14.457778, 103.876667	1/30	3.33333	3.34	3.33	3.33	0	3	0.6
142	Surin 15	14.457571, 103.886671	0	0	0	0	0	0	1	0.63
143	Surin 16	14.439722, 103.806944	0	0	0	0	0	0	1	0.73
144	Surin 17	14.452778, 103.692501	0	0	0	0	0	0	1	0.66
145	Surin 18	14.456389, 103.735278	0	0	0	0	0	0	1	0.26
146	Surin 19	14.451944, 103.723889	0	0	0	0	0	0	1	0.06
147	Surin 20	14.467778, 103.631944	0	0	0	0	0	0	1	0.46
148	Surin 21	14.472501, 103.605001	5/30	16.6667	0	0	0	0	1	0.13
149	Surin 22	14.511944, 103.545278	0	0	0	0	0	0	1	0.06
150	Surin 23	14.512222, 103.545001	0	0	0	0	0	0	1	0.16
151	Surin 24	14.505556, 103.489722	2/30	6.66667	0	0	0	0	1	0.53
152	Surin 25	14.530833, 103.489722	0	0	0	0	0	0	1	0
153	Surin 26	14.498889, 103.486111	3/30	10	0	0	0	0	1	0
154	Surin 27	14.489167, 103.467778	0	0	0	0	0	0	1	0.03
155	Surin 28	14.462471, 103.447091	0	0	0	0	0	0	1	0.53
156	Surin 29	14.453611, 103.427778	1/30	3.33333	3.34	3.33	3.33	0	2	1
157	Surin 30	14.449444, 103.370278	0	0	0	0	0	0	1	0.13
158	Surin 31	14.415556, 103.283056	2/30	6.66667	6.67	6.67	6.67	0	3	0.13
159	Surin 32	14.404722, 103.293889	0	0	0	0	0	0	1	0.1
160	Surin 33	14.415001, 103.957778	1/30	3.33333	3.34	3.33	3.33	0	3	0.1
161	Surin 34	14.405278, 103.968611	0	0	0	0	0	0	1	0
162	Surin 35	14.419722, 103.958056	0	0	0	0	0	0	1	0.06
163	Surin 36	14.437222, 103.952501	0	0	0	0	0	0	1	0
164	Surin 37	14.416944, 103.299167	0	0	0	0	0	0	1	0.1
165	Surin 38	14.415556, 103.298889	0	0	0	0	0	0	1	0.03
166	Surin 39	14.408333, 103.305556	0	0	0	0	0	0	1	0.1
167	Surin 40	14.365278, 103.288889	0	0	0	0	0	0	1	0.93
168	Surin 41	14.366944, 103.288889	1/30	3.33333	3.34	3.33	0	0	3	0.3
169	Surin 42	14.367811, 103.288291	0	0	0	0	0	0	1	0.3
170	Surin 43	14.370556, 103.287222	0	0	0	0	0	0	1	0.4
171	Surin 44	14.379722, 103.250556	0	0	0	0	0	0	1	0.43
172	Buriram 1	14.390556, 103.213611	0	0	0	0	0	0	1	0.43
173	Buriram 2	14.356389, 103.168889	0	0	0	0	0	0	1	0.23
174	Buriram 3	14.341667, 103.163611	0	0	0	0	0	0	1	1.067
175	Buriram 4	14.358056, 103.159167	0	0	0	0	0	0	1	1.4
176	Buriram 5	14.375556, 103.138333	0	0	0	0	0	0	1	2.1
177	Buriram 6	14.371944, 103.140556	0	0	0	0	0	0	1	0
178	Buriram 7	14.386667, 103.208611	0	0	0	0	0	0	1	0.2
179	Buriram 8	14.385833, 103.124167	0	0	0	0	0	0	1	0.76
180	Buriram 9	14.616679, 14.616679	0	0	0	0	0	0	1	2.7
181	Buriram 10	14.616678, 102.673794	0	0	0	0	0	0	1	1.16
182	Buriram 11	14.638733, 102.67628	0	0	0	0	0	0	1	2.56
183	Buriram 12	14.597899, 102.672649	0	0	0	0	0	0	1	0.3
184	Buriram 13	14.584153, 102.673761	0	0	0	0	0	0	1	2.56
185	Buriram 14	14.542911, 102.668731	0	0	0	0	0	0	1	4.13
186	Buriram 15	14.556821, 102.703621	0	0	0	0	0	0	1	2.16
187	Buriram 16	14.551876, 102.755231	14/30	46.6667	46.67	46.67	46.67	0	3	7.76
188	Buriram 17	14.469553, 102.731514	6/30	20	16.67	16.67	16.67	0	4	19.5
189	Buriram 18	14.365591, 102.725284	0	0	0	0	0	0	1	7.86
190	Buriram 19	14.412549, 102.836659	4/30	13.3333	13.34	13.33	13.33	0	4	10.76
191	Buriram 20	14.402737, 102.813551	0	0	0	0	0	0	1	21.13
192	Buriram 21	14.311261, 102.748391	9/30	30	30	30	30	0	3.89	1.63
193	Buriram 22	14.299329, 102.775996	9/30	30	30	30	30	0	3	1.1
194	Buriram 23	14.317736, 102.881149	2/30	6.66667	6.67	6.67	6.67	0	3	0.16
195	Buriram 24	14.323834, 102.922721	3/30	10	10	10	10	0	3	2.6
196	Buriram 25	14.386236, 103.009473	4/30	13.3333	13.34	13.33	13.33	0	3.5	8.43
197	Buriram 26	14.382607, 103.057804	8/30	26.6667	26.67	26.67	26.67	0	3.87	0.36
198	Buriram 27	14.362265, 103.130126	4/30	13.3333	13.34	13.33	13.33	0	4.5	0.23
199	Buriram 28	14.383224, 103.15596	1/30	3.33333	3.34	3.33	3.33	0	5	1.1
200	Buriram 29	14.521586, 102.896699	0	0	0	0	0	0	1	1.23
201	Buriram 30	14.462445, 102.886001	0	0	0	0	0	0	1	17.1
