# Supplementary material for: Survey and molecular detection of Sri Lankan cassava mosaic virus in Thailand
Source: PLoS One. 2021 Oct 11;16(10):e0252846. doi: 10.1371/journal.pone.0252846 (PMC8504725; doi:10.1371/journal.pone.0252846)
Supplement: S2 Table — (XLSX) [file pone.0252846.s005.xlsx]

## Sheet: Sheet1
Ord	Cultivar name	Average disease severity
1	CMR-89	1
2	CMR-89	1
3	CMR-89	1
4	CMR-89	1
5	CMR-89	1
6	CMR-89	1
7	CMR-89	1
8	CMR-89	3
9	CMR-89	4
10	CMR-89	1
11	CMR-89	4
12	CMR-89	1
13	CMR-89	3.89
14	CMR-89	3
15	CMR-89	3
16	CMR-89	3
17	CMR-89	3.5
18	CMR-89	3.87
19	CMR-89	1
20	CMR-89	1
21	CMR-89	3
22	CMR-89	2.5
23	CMR-89	3
24	CMR-89	2.6
25	CMR-89	3
26	CMR-89	2.75
27	CMR-89	2.8
28	CMR-89	3.6
29	CMR-89	3
30	CMR-89	2.89
31	CMR-89	2.67
32	CMR-89	3
33	CMR-89	1
34	CMR-89	1
35	CMR-89	1
36	CMR-89	1
37	CMR-89	1
38	CMR-89	1
39	CMR-89	1
40	CMR-89	1
41	CMR-89	1
42	CMR-89	1
43	CMR-89	1
44	CMR-89	1
45	CMR-89	1
46	CMR-89	1
47	CMR-89	1
48	CMR-89	1
49	CMR-89	1
50	CMR-89	3
51	CMR-89	3.6
52	CMR-89	3.6
53	CMR-89	3.7
54	CMR-89	3.8
55	CMR-89	3.6
56	CMR-89	1
57	CMR-89	1
58	CMR-89	3.4
59	CMR-89	3.9
60	CMR-89	3.7
61	CMR-89	3.7
62	CMR-89	3.6
63	CMR-89	3.7
64	CMR-89	3.8
65	CMR-89	4.3
66	CMR-89	1
67	CMR-89	1
68	CMR-89	1
69	CMR-89	3.7
70	CMR-89	3.8
71	CMR-89	3.6
72	CMR-89	3.6
73	CMR-89	3.8
74	CMR-89	3.6
75	CMR-89	1
76	CMR-89	3.6
77	CMR-89	3.6
78	CMR-89	3.7
79	CMR-89	3.8
80	CMR-89	1
81	CMR-89	1
82	CMR-89	1
83	CMR-89	1
84	CMR-89	1
85	CMR-89	2.3
86	CMR-89	1
87	CMR-89	1
88	CMR-89	2.7
89	CMR-89	1
90	CMR-89	1
91	CMR-89	2.67
92	CMR-89	2
93	CMR-89	1
94	CMR-89	2.25
95	CMR-89	2
96	CMR-89	1
97	CMR-89	3
98	CMR-89	1
99	CMR-89	1
100	CMR-89	1
101	CMR-89	1
102	CMR-89	2
103	CMR-89	1
104	CMR-89	1
105	CMR-89	1
106	CMR-89	1
107	Huaibong 80	2.56
108	Huaibong 80	3
109	Huaibong 80	4
110	Huaibong 80	3.4
111	Kasetsart 50	1
112	Kasetsart 50	1
113	Kasetsart 50	1
114	Kasetsart 50	3.4
115	Kasetsart 50	1
116	Kasetsart 50	1
117	Kasetsart 50	1
118	Kasetsart 50	1
119	Kasetsart 50	1
120	Kasetsart 50	1
121	Kasetsart 50	1
122	Rayong 11	3.34
123	Rayong 11	1
124	Rayong 11	1
125	Rayong 11	1
126	Rayong 11	3.8
127	Rayong 72	1
128	Rayong 72	1
129	Rayong 72	1
130	Rayong 72	1
131	Rayong 72	1
132	Rayong 72	1
133	Rayong 72	1
134	Rayong 72	4.5
135	Rayong 72	5
136	Rayong 72	1
137	Rayong 72	1
138	Rayong 72	2.5
139	Rayong 72	1
140	Rayong 72	2.75
141	Rayong 72	3
142	Rayong 72	3
143	Rayong 72	2
144	Rayong 72	3
145	Rayong 72	3.34
146	Rayong 72	1
147	Rayong 72	1
148	Rayong 72	1
149	Rayong 72	1
150	Rayong 72	1
151	Rayong 72	1
152	Rayong 72	1
153	Rayong 72	1
154	Rayong 72	3.7
155	Rayong 72	1
156	Rayong 72	1
157	Rayong 72	1
158	Rayong 72	1
159	Rayong 72	1
160	Rayong 72	1
161	Rayong 72	1
162	Rayong 72	1
163	Rayong 72	3
164	Rayong 72	1
165	Rayong 72	1
166	Rayong 72	1
167	Rayong 72	1
168	Rayong 72	1
169	Rayong 72	1
170	Rayong 72	1
171	Rayong 72	1
172	Rayong 72	1
173	Rayong 72	2
174	Rayong 72	2.5
175	Rayong 72	1
176	Rayong 72	1
177	Rayong 72	2
178	Rayong 72	1
179	Rayong 72	3
180	Rayong 72	1
181	Rayong 72	1
182	Rayong 72	1
183	Rayong 72	1
184	Rayong 72	1
185	Rayong 72	1
186	Rayong 72	1
187	Rayong 72	1
188	Rayong 72	1
189	Rayong 72	1
190	Rayong 72	1
191	Rayong 72	3
192	Rayong 72	1
193	Rayong 72	3
194	Rayong 72	1
195	Rayong 72	1
196	Rayong 72	1
197	Rayong 72	3
198	Rayong 9	1
199	Rayong 9	1
200	Rayong 9	3
201	Rayong 9	1
